# Supplementary material for: Inside the History of Italian Coloring Industries: An Investigation of ACNA Dyes through a Novel Analytical Protocol for Synthetic Dye Extraction and Characterization
Source: Molecules. 2023 Jul 11;28(14):5331. doi: 10.3390/molecules28145331 (PMC10386332; doi:10.3390/molecules28145331)
Supplement: Supplementary file 1 [file molecules-28-05331-s001.zip]

Archive with 1 entries (1 files):
- molecules-2400574-supplementary.pdf
